# Supplementary material for: Utilizing AAV-mediated LEAPER 2.0 for programmable RNA editing in non-human primates and nonsense mutation correction in humanized Hurler syndrome mice
Source: Genome Biol. 2023 Oct 23;24:243. doi: 10.1186/s13059-023-03086-6 (PMC10591355; doi:10.1186/s13059-023-03086-6)
Supplement: Supplementary file 2 — Additional file 2: Table S1. arRNA sequences used in this article. [file 13059_2023_3086_MOESM2_ESM.xlsx]

## Sheet: arRNA sequences
Supplementary Table 1. arRNA sequences.
Name	Sequence (5' ---> 3')		Source
Circ-arRNA	cauggaacccaaagggaacugcagcgagagcacaaagauucuaggauacugcgagcaaaugggguggaggggugcucuccugagcCacagaaggaauggucuggugguuaagauaaaacacaagucaaacuuauucgaguuguccacagucagcaauggugaucuucuugc		Fig. 1a, Fig. 1b
Circ-arRNAΔA +5	cauggaacccaaagggaacugcagcgagagcacaaagauucuaggauacugcgagcaaaugggguggaggggugcucuccgagcCacagaaggaauggucuggugguuaagauaaaacacaagucaaacuuauucgaguuguccacagucagcaauggugaucuucuugc		Fig. 1c
Circ-arRNAΔA-23	cauggaacccaaagggaacugcagcgagagcacaaagauucuaggauacugcgagcaaaugggguggaggggugcucuccugagcCacagaaggaauggucuggugguaagauaaaacacaagucaaacuuauucgaguuguccacagucagcaauggugaucuucuugc
Circ-arRNAΔA-28	cauggaacccaaagggaacugcagcgagagcacaaagauucuaggauacugcgagcaaaugggguggaggggugcucuccugagcCacagaaggaauggucuggugguuaagaaaaacacaagucaaacuuauucgaguuguccacagucagcaauggugaucuucuugc
Circ-arRNAΔA -28, -23	cauggaacccaaagggaacugcagcgagagcacaaagauucuaggauacugcgagcaaaugggguggaggggugcucuccugagcCacagaaggaauggucuggugguaagaaaaacacaagucaaacuuauucgaguuguccacagucagcaauggugaucuucuugc
Circ-arRNAΔA -28, -23, +5	cauggaacccaaagggaacugcagcgagagcacaaagauucuaggauacugcgagcaaaugggguggaggggugcucuccgagcCacagaaggaauggucuggugguaagaaaaacacaagucaaacuuauucgaguuguccacagucagcaauggugaucuucuugc
Site1 circ-arRNA	cauggaacccaaagggaacugcagcgagagcacaaagauucuaggauacugcgagcaaaugggguggaggggugcucuccgagcCacagaaggaauggucuggugguaagaaaaacacaagucaaacuuauucgaguuguccacagucagcaauggugaucuucuugc		Fig. 1e
Site2 circ-arRNA	ggaaagaaagaaaucuaaguauuauguagacuuaagcaaacaagugauguGucagaaguaacccauuacugcuaaaaaaagccCacaucaacacucuaacucaaacaaggacagacaauuguacuaguuGuuauuucauaaucauaaacuuaacucugcaauccagc
Circ-arRNAΔA -28, -23, +5	cauggaacccaaagggaacugcagcgagagcacaaagauucuaggauacugcgagcaaaugggguggaggggugcucuccgagcCacagaaggaauggucuggugguaagaaaaacacaagucaaacuuauucgaguuguccacagucagcaauggugaucuucuugc		Fig. 2
85-C-55-3' &5'AC50	cgggcccugggggcggugggcgcuggccaggacgcccaccgugugguugcuguccaggacggucccggccugcgacacuucggcccagagcugcuccucaucugcggggcgggggggggccgucgccgcguggggucguug	3' &5'AC50	Fig. 4b
75-C-55-3' &5'AC50	Gggcggugggcgcuggccaggacgcccaccgugugguugcuguccaggacggucccggccugcgacacuucggcccagagcugcuccucaucugcggggcgggggggggccgucgccgcguggggucguug	3' &5'AC50
65-C-55-3' &5'AC50	Cgcuggccaggacgcccaccgugugguugcuguccaggacggucccggccugcgacacuucggcccagagcugcuccucaucugcggggcgggggggggccgucgccgcguggggucguug	3' &5'AC50
85-C-45-3' &5'AC50	Cgggcccugggggcggugggcgcuggccaggacgcccaccgugugguugcuguccaggacggucccggccugcgacacuucggcccagagcugcuccucaucugcggggcgggggggggccgucgccgcgu	3' &5'AC50
75-C-45-3' &5'AC50	Gggcggugggcgcuggccaggacgcccaccgugugguugcuguccaggacggucccggccugcgacacuucggcccagagcugcuccucaucugcggggcgggggggggccgucgccgcgu	3' &5'AC50
65-C-45-3' &5'AC50	cgcuggccaggacgcccaccgugugguugcuguccaggacggucccggccugcgacacuucggcccagagcugcuccucaucugcggggcgggggggggccgucgccgcgu	3' &5'AC50
55-C-45-3' &5'AC50	gacgcccaccgugugguugcuguccaggacggucccggccugcgacacuucggcccagagcugcuccucaucugcggggcgggggggggccgucgccgcgu	3' &5'AC50
85-C-35-3' &5'AC50	Cgggcccugggggcggugggcgcuggccaggacgcccaccgugugguugcuguccaggacggucccggccugcgacacuucggcccagagcugcuccucaucugcggggcgggggggggcc	3' &5'AC50
75-C-35-3' &5'AC50	gggcggugggcgcuggccaggacgcccaccgugugguugcuguccaggacggucccggccugcgacacuucggcccagagcugcuccucaucugcggggcgggggggggcc	3' &5'AC50
65-C-35-3' &5'AC50	cgcuggccaggacgcccaccgugugguugcuguccaggacggucccggccugcgacacuucggcccagagcugcuccucaucugcggggcgggggggggcc	3' &5'AC50
55-C-35-3' &5'AC50	gacgcccaccgugugguugcuguccaggacggucccggccugcgacacuucggcccagagcugcuccucaucugcggggcgggggggggcc	3' &5'AC50
85-C-25-3' &5'AC50	cgggcccugggggcggugggcgcuggccaggacgcccaccgugugguugcuguccaggacggucccggccugcgacacuucggcccagagcugcuccucaucugcggggcg	3' &5'AC50
75-C-25-3' &5'AC50	gggcggugggcgcuggccaggacgcccaccgugugguugcuguccaggacggucccggccugcgacacuucggcccagagcugcuccucaucugcggggcg	3' &5'AC50
65-C-25-3' &5'AC50	cgcuggccaggacgcccaccgugugguugcuguccaggacggucccggccugcgacacuucggcccagagcugcuccucaucugcggggcg	3' &5'AC50
55-C-25-3' &5'AC50	gacgcccaccgugugguugcuguccaggacggucccggccugcgacacuucggcccagagcugcuccucaucugcggggcg	3' &5'AC50
85-C-15-3' &5'AC50	cgggcccugggggcggugggcgcuggccaggacgcccaccgugugguugcuguccaggacggucccggccugcgacacuucggcccagagcugcuccucau	3' &5'AC50
75-C-15-3' &5'AC50	gggcggugggcgcuggccaggacgcccaccgugugguugcuguccaggacggucccggccugcgacacuucggcccagagcugcuccucau	3' &5'AC50
65-C-15-3' &5'AC50	cgcuggccaggacgcccaccgugugguugcuguccaggacggucccggccugcgacacuucggcccagagcugcuccucau	3' &5'AC50
55-C-15-3' &5'AC50	Gacgcccaccgugugguugcuguccaggacggucccggccugcgacacuucggcccagagcugcuccucau	3' &5'AC50
85-C-15-5'AC50	cgggcccugggggcggugggcgcuggccaggacgcccaccgugugguugcuguccaggacggucccggccugcgacacuucggcccagagcugcuccucau	5'AC50	Fig. 4c
85-C-15-3'AC50	cgggcccugggggcggugggcgcuggccaggacgcccaccgugugguugcuguccaggacggucccggccugcgacacuucggcccagagcugcuccucau	3' AC50
85-C-15-3'AC20	cgggcccugggggcggugggcgcuggccaggacgcccaccgugugguugcuguccaggacggucccggccugcgacacuucggcccagagcugcuccucau	3' AC20	Fig. 4d
85-C-15-3'AC30	cgggcccugggggcggugggcgcuggccaggacgcccaccgugugguugcuguccaggacggucccggccugcgacacuucggcccagagcugcuccucau	3' AC30
85-C-15-3'AC40	cgggcccugggggcggugggcgcuggccaggacgcccaccgugugguugcuguccaggacggucccggccugcgacacuucggcccagagcugcuccucau	3' AC40
85-C-15-3'AC50	cgggcccugggggcggugggcgcuggccaggacgcccaccgugugguugcuguccaggacggucccggccugcgacacuucggcccagagcugcuccucau	3' AC50
85-C-15-3'AC60	cgggcccugggggcggugggcgcuggccaggacgcccaccgugugguugcuguccaggacggucccggccugcgacacuucggcccagagcugcuccucau	3' AC60
85-C-15-3'AC70	cgggcccugggggcggugggcgcuggccaggacgcccaccgugugguugcuguccaggacggucccggccugcgacacuucggcccagagcugcuccucau	3' AC70
Circ-arRNA_AC303'-Version1	cgggcccugggggcggugggcgcuggccaggacgcccaccgugugguugcuguAAaggGacgucccgAccugcgcacuuAgcccagagcuCGuccucau	3' AC30	Figs. 4e~i
Circ-arRNA_AC303'-Version2	cgggcccugggggcggugggcgcuggccaggacgcccaccgugugguugcugGAAaggGacgucccgAccugcgcacuuAgcccagagcuCGAccucau	3' AC30
Circ-arRNA_AC303'-Version3	cgggcccugggggcggugggcgcuggccaggacgcccaccgugugguugcuAGAAaggGacgucccgAccugcgcacuuAgcccagagcuCGAGcucau	3' AC30
Circ-arRNA_AC303'-Version4	cgggcccugggggcggugggcgcuggccaggacgcccaccgugugguugcGAGAAaggGacgucccgAccugcgcacuuAgcccagagcuCGAGGucau	3' AC30
Circ-arRNA_AC303'-Version5	cgggcccugggggcggugggcgcuggccaggacgcccaccgugugguugcuguAAaggacggucccggccugcgacacuucggcccagagcuCGuccucau	3' AC30
Circ-arRNA_AC303'-Version6	cgggcccugggggcggugggcgcuggccaggacgcccaccgugugguugcugGAAaggacggucccggccugcgacacuucggcccagagcuCGAccucau	3' AC30
Circ-arRNA_AC303'-Version7	cgggcccugggggcggugggcgcuggccaggacgcccaccgugugguugcuAGAAaggacggucccggccugcgacacuucggcccagagcuCGAGcucau	3' AC30
Circ-arRNA_AC303'-Version8	cgggcccugggggcggugggcgcuggccaggacgcccaccgugugguugcGAGAAaggacggucccggccugcgacacuucggcccagagcuCGAGGucau	3' AC30
Circ-arRNA_AC303'-Version9	cgggcccugggggcggugggcgcCAgccaggacgcccaccgugugguugcuguAAaggacggucccggccugcgacacuucggcccagagcuCGuccucau	3' AC30
Circ-arRNA_AC303'-Version10	cgggcccugggggcggugggcgGACgccaggacgcccaccgugugguugcugGAAaggacggucccggccugcgacacuucggcccagagcuCGAccucau	3' AC30
Circ-arRNA_AC303'-Version11	cgggcccugggggcggugggcCGACgccaggacgcccaccgugugguugcuAGAAaggacggucccggccugcgacacuucggcccagagcuCGAGcucau	3' AC30
Circ-arRNA_AC303'-Version12	cgggcccugggggcggugggGCGACgccaggacgcccaccgugugguugcGAGAAaggacggucccggccugcgacacuucggcccagagcuCGAGGucau	3' AC30
Circ-arRNA_AC303'-Version13	cgggcccugggggcggugggcgcuggccaggacgcccaccgACAgguugcuguccaggacggucccggccugcgacacuucggcccagagcugcuccucau	3' AC30
Circ-arRNA_AC303'-Version14	cgggcccugggggcggugggcgcuggccaggacgcccaccAACAAguugcuguccaggacggucccggccugcgacacuucggcccagagcugcuccucau	3' AC30
Circ-arRNA_AC303'-Version15	cgggcccugggggcggugggcgcuggccaggacgcccaccAACAAguugcuguccaggacggucccggccugcgacacuucggcccagagcuCGuccucau	3' AC30
Circ-arRNA_AC303'-Version16	cgggcccugggggcggugggcgcuggccaggacgcccaccAACAAguugcuguccaggacggucccggccugcgacacuucggcccagagcuCGAccucau	3' AC30
Circ-arRNA_AC303'-Version17	cgggcccugggggcggugggcgcuggccaggacgcccaccAACAAguugcuguccaggacggucccggccugcgacacuucggcccagagcuCGAGGucau	3' AC30
Circ-arRNA_AC303'-Version18	cgggcccugggggcggugggcgcuggccaggacgcccaccgACAgguugcuguccaggacggucccggccugcgacacuucggcccagagcuCGuccucau	3' AC30
Circ-arRNA_AC303'-Version19	cgggcccugggggcggugggcgcuggccaggacgcccaccgACAgguugcuguccaggacggucccggccugcgacacuucggcccagagcuCGAccucau	3' AC30
Circ-arRNA_AC303'-Version20	cgggcccugggggcggugggcgcuggccaggacgcccaccgACAgguugcuguccaggacggucccggccugcgacacuucggcccagagcuCGAGGucau	3' AC30
Circ-arRNA_AC303'-Version14	cgggcccugggggcggugggcgcuggccaggacgcccaccAACAAguugcuguccaggacggucccggccugcgacacuucggcccagagcugcuccucau	3' AC30	Fig. 5
