# Supplementary material for: Utilizing AAV-mediated LEAPER 2.0 for programmable RNA editing in non-human primates and nonsense mutation correction in humanized Hurler syndrome mice
Source: Genome Biol. 2023 Oct 23;24:243. doi: 10.1186/s13059-023-03086-6 (PMC10591355; doi:10.1186/s13059-023-03086-6)
Supplement: Supplementary file 3 — Additional file 3: Table S2. Primer sequences used in this article. [file 13059_2023_3086_MOESM3_ESM.xlsx]

## Sheet: Sheet1
Supplementary Table 2. Primer sequences.
PPIA-Deepseq-F	ggagtgagtacggtgtgcAATATTGTGGAGGCCATGGAGC
PPIA-Deepseq-R	gagttggatgctggatggCCAGCTAGGCATGGGAGAGAACAAG
hIDUA-Reporter-Deepseq-F	ggagtgagtacggtgtgcGAAAACCCCGGTCCTGCTA
hIDUA-Reporter-Deepseq-R	gagttggatgctggatggGAAGACTTCCTCTGCCCTC
hIDUA-Deepseq-F	ggagtgagtacggtgtgcCGCTTCCAGGTCAACAACAC
hIDUA-Deepseq-R	gagttggatgctggatggCTCGCGTAGATCAGCACCG
Probes for RNAscope	Tacggtaaatggcccgcctggctgaccgcccaacgacccccgcccattgacgtcaataatgacgtatgttcccatagtaacgccaatagggactttccattgacgtcaatgggtggagtatttacggtaaactgcccacttggcagtacatcaagtgtatcatatgccaagtacgccccctattgacgtcaatgacggtaaatggcccgcctggcattatgcccagtacatgaccttatgggactttcctacttggcagtacatctactcgaggccacgttctgcttcactctccccatctcccccccctccccacccccaattttgtatttatttattttttaattattttgtgcagcgatgggggcggggggggggggggggcgcgcgccaggcggg…
PPIA-qPCR-F	CACTGGTGGCAAGTCCATCT
PPIA-qPCR-R	GCTCCATGGCCTCCACAAT
VCN-qPCR-F	GGAACCCCTAGTGATGGAGTT
VCN-qPCR-R	CGGCCTCAGTGAGCGA
PPIA-Deepseq-F (Site2)	ggagtgagtacggtgtgcCTCTCGCTGCAGTTCCCTTT
PPIA-Deepseq-R (Site2)	gagttggatgctggatggACAAACATTGAGACTTCCTGGGT
